# Supplementary material for: Handheld Real-Time LED-Based Photoacoustic and Ultrasound Imaging System for Accurate Visualization of Clinical Metal Needles and Superficial Vasculature to Guide Minimally Invasive Procedures
Source: Sensors (Basel). 2018 May 1;18(5):1394. doi: 10.3390/s18051394 (PMC5982119; doi:10.3390/s18051394)
Supplement: Supplementary file 1 [file sensors-18-01394-s001.zip]

Archive with 3 entries (3 files):
- VideoS1.wmv
- VideoS2.wmv
- VideoS3.wmv
